# Supplementary material for: Red color facilitates the detection of facial anger — But how much?
Source: PLoS One. 2019 Apr 17;14(4):e0215610. doi: 10.1371/journal.pone.0215610 (PMC6469786; doi:10.1371/journal.pone.0215610)
Supplement: S1 Dataset — (XLSX) [file pone.0215610.s002.xlsx]

## Sheet: Exp I
		PMF mean							PMF slope							Mean RT (ms)
Participant		Baseline	Red	Red+	Yellow	Green	Blue		Baseline	Red	Red+	Yellow	Green	Blue		Baseline	Red	Red+	Yellow	Green	Blue
1		44.9534	40.9864	40.0086	45.5068	41.008	39.063		0.0577	0.0907	0.0865	0.0656	0.0838	0.1108		733.74	770.97	738.09	756.92	751.88	754.42
2		61.7598	51.5459	41.061	59.8351	54.4865	60.0476		0.0306	0.0274	0.0254	0.033	0.0427	0.0341		573.44	591.06	632.73	603.7	629.63	593.19
3		35.6227	37.2171	33.1773	41.1227	26.9101	33.2632		0.0337	0.0335	0.0365	0.0586	0.0388	0.0374		600.58	618.22	606.28	630.76	642.45	614.21
4		20.3608	18.4361	17.8107	20.9716	17.9792	17.8673		0.0617	0.0679	0.0678	0.0709	0.0713	0.0753		840.65	890.46	895.55	868.25	856.76	889.83
5		38.8389	32.3255	32.4906	39.893	35.8258	32.8793		0.0769	0.075	0.0834	0.0701	0.0732	0.0581		1021.94	1090.97	1032.78	1074.27	1052.4	1211.91
6		47.1258	48.6668	46.2252	50.8119	48.712	55.4321		0.0443	0.0475	0.0581	0.0476	0.0602	0.033		684.2	657.43	678.46	656.62	700.1	708.62
7		46.1635	45.6103	47.5712	44.4904	43.5215	47.2037		0.0626	0.0561	0.0614	0.0702	0.0643	0.058		839.53	842.12	832.73	822.27	896.74	853.57
8		33.7265	36.1703	33.5236	28.6237	30.953	28.5079		0.0791	0.0554	0.0675	0.0427	0.0679	0.0387		821.48	795.04	816.58	811.9	821.3	831.63
9		45.7526	41.526	41.5331	54.4165	47.3155	48.7681		0.0313	0.0297	0.0275	0.0276	0.0299	0.0262		936.42	938.95	936.58	923.57	1034.34	935.66
10		45.0214	44.3596	43.6943	45.0672	45.7956	44.9851		0.0774	0.0621	0.0662	0.0548	0.0853	0.0671		654.88	635.91	641.12	664.11	656.36	693.89
11		32.9663	32.0895	30.8272	33.5135	27.089	31.0008		0.0611	0.0601	0.0733	0.0686	0.0483	0.0478		693.17	686.35	676.44	701.64	714.3	684.13
12		51.7341	43.7904	48.538	50.7535	54.324	51.3145		0.0715	0.0672	0.071	0.0575	0.0584	0.0714		732.41	735.19	760.34	739.15	738.56	765.84
13		45.2796	39.81	36.7205	48.1274	40.9257	47.7219		0.0589	0.0911	0.0977	0.0612	0.0559	0.0581		767.38	789.67	809.49	803.09	722.91	777.45
14		35.8822	38.4217	37.1566	38.4127	36.8608	39.2379		0.0779	0.0436	0.0648	0.0805	0.062	0.1066		627.34	628.53	633.52	625.76	619.3	614.11
15		39.9777	40.1977	39.0121	38.6486	37.7284	37.6223		0.0645	0.0745	0.0715	0.0718	0.0745	0.0722		790.11	836.02	807.72	808.89	815.03	802.92
16		58.6302	57.416	43.5844	58.4482	60.8501	53.8225		0.0383	0.0455	0.0313	0.0442	0.0428	0.0451		483.08	478.69	485.25	478.51	467.5	477.69
17		55.4276	52.9993	52.2321	50.478	55.3656	55.7845		0.0425	0.059	0.0617	0.046	0.0543	0.0456		1027.33	932.77	978.71	997.73	1005.33	965.64
18		44.9502	45.5939	46.1503	44.32	47.6098	45.1655		0.0729	0.1004	0.0794	0.0666	0.0775	0.084		869.49	869.04	857.86	893.13	922.67	924.9
19		44.9736	42.749	43.1895	46.7796	47.2875	46.1505		0.0678	0.0679	0.0465	0.0569	0.0803	0.0583		659.47	642.19	649.01	677.47	677.49	681.41
20		43.5371	43.0392	41.9681	45.0388	44.4461	44.8701		0.0684	0.1109	0.0806	0.0666	0.0751	0.0633		625.67	624.31	631.25	614.29	641.56	636.06

## Sheet: Exp II
		PMF mean						PMF slope						Mean RT (ms)
Participant		Baseline	Red	Red+	Green	Blue		Baseline	Red	Red (S=80)	Green	Blue		Baseline	Red	Red+	Green	Blue
1		41.1487	39.0989	40.0231	42.7758	40.9366		0.0704	0.0807	0.1428	0.093	0.1012		748.46	745.54	737.32	746.62	751.97
2		56.8723	60.9405	61.9841	65.8717	54.3919		0.0418	0.035	0.0336	0.0276	0.0423		556.48	584.51	575.94	585.44	568.62
3		34.3784	35.7049	34.7748	38.379	38.8196		0.0344	0.0318	0.0346	0.0478	0.0377		642.35	603.02	613.21	641.9	654
4		12.798	14.0709	16.4076	15.5654	14.627		0.0663	0.0726	0.1087	0.1679	0.0697		920.64	886.56	916.12	900.46	888.59
5		37.5576	33.6523	34.5762	39.9195	37.0029		0.0523	0.0453	0.0694	0.0811	0.0585		1032.68	1038.23	1074.96	1080.2	1050.58
6		49.0854	47.8846	49.8092	52.6779	51.2507		0.05	0.0473	0.0462	0.0417	0.0506		702.68	703.35	707.92	718.29	747.97
7		44.0996	43.5703	44.7061	41.6453	44.0318		0.0689	0.0645	0.0624	0.0544	0.0669		888.92	856.76	856.04	864.35	855.71
8		33.7579	33.8497	32.5779	40.6513	35.491		0.0763	0.0501	0.0553	0.0544	0.0531		893.56	885.2	904.54	839.6	901.47
9		46.0083	43.2779	42.4915	47.5676	46.5118		0.0423	0.0349	0.0364	0.0345	0.0411		981.86	968.99	943.25	944.6	988.76
10		45.8971	47.7992	42.2471	45.3229	42.1524		0.0489	0.0555	0.1029	0.0751	0.095		650.56	689.15	638.06	621.12	606.41
11		33.2458	34.0117	34.1008	36.3103	37.7535		0.0659	0.0544	0.0663	0.037	0.0807		715.28	701.61	737.1	751.2	719.1
12		47.2621	43.2277	44.473	54.594	53.3922		0.0874	0.0672	0.065	0.0599	0.0692		701.55	685.95	720.62	683.66	666.63
13		46.3184	46.9102	47.1623	50.7755	45.3002		0.0483	0.0479	0.0547	0.0467	0.1151		829.54	837.01	851.53	801.88	902.19
14		35.615	39.6093	36.0674	39.3147	38.1529		0.0699	0.0641	0.0622	0.0903	0.0917		610.15	611.11	631.2	640.08	641.26
15		39.9655	39.662	40.2922	41.6963	42.2266		0.0678	0.0784	0.0772	0.0695	0.0559		844.51	831.12	832.06	846.44	848.8
16		52.5756	54.3811	50.8425	60.4212	58.5		0.0359	0.0415	0.0444	0.04	0.0436		476.11	465.94	482.04	467.95	469.33
17		53.8954	51.8083	50.2658	53.4296	59.4491		0.0516	0.0484	0.0521	0.0408	0.0396		962.06	956.49	917.92	958.78	962.2
18		49.6263	47.0251	43.1743	45.062	46.9697		0.0926	0.0729	0.0797	0.0803	0.0628		985.11	1030.68	1074.66	1040.85	960.7
19		44.2677	47.5208	41.7404	47.5025	43.1879		0.0604	0.0595	0.0673	0.051	0.0688		685.35	678.67	673.06	669.76	679.63
20		46.9035	45.5662	45.103	46.7059	41.1745		0.0588	0.0772	0.0782	0.0508	0.0688		599.9	600.62	612.16	608.64	576.73

## Sheet: Exp IIb
		PMF mean						PMF slope						Mean RT (ms)
Participant		Baseline	Red	Red+	Green	Blue		Baseline	Red	Red (S=80)	Green	Blue		Baseline	Red	Red+	Yellow	Green
1		40.8271	38.4591	36.9244	38.8807	39.341		0.0802	0.1202	0.0601	0.061	0.0989		666.35	654.48	657.94	620.63	624.45
2		37.9446	32.2138	30.8117	36.6622	33.0586		0.1072	0.0837	0.0583	0.1068	0.0782		558.83	560.12	559.95	564.12	555.57
3		35.0518	28.6073	26.2284	33.8633	31.7442		0.0871	0.0582	0.0846	0.0791	0.0583		668.23	685.65	659.89	652.5	654.6
4		51.669	49.7908	50.2898	49.7052	52.8638		0.0656	0.0704	0.0607	0.0629	0.0484		648.2	643.37	643.02	618.9	676.9
5		32.1678	28.942	25.8925	29.771	28.3727		0.0302	0.0417	0.0407	0.0368	0.0472		939.1	904.05	871.25	893.97	864.84
6		30.0856	30.5325	24.4111	24.3339	27.0399		0.0764	0.064	0.0748	0.0565	0.0791		669.28	646.91	648.99	657.48	707.97
7		35.5521	36.2089	38.3716	38.3561	35.351		0.0681	0.0645	0.0804	0.0803	0.0521		900.09	858.19	886.21	866.53	874.1
8		46.2413	39.0731	43.5311	40.8292	47.3536		0.0168	0.0146	0.022	0.021	0.0158		706.35	756.34	764.15	710.81	783.03
9		40.9829	38.0587	36.7185	39.3502	42.2934		0.0669	0.0552	0.0477	0.0477	0.0643		671.27	643.54	636.99	656.18	672.34
10		47.7963	42.6758	36.4784	47.9867	49.1971		0.0439	0.0382	0.0526	0.0381	0.0442		589.27	572.24	603.54	572.43	589.16
11		47.2485	48.0704	54.312	48.329	50.2799		0.0475	0.0429	0.0436	0.0343	0.0451		606.89	600.85	595.27	620.19	607.72
12		51.726	51.5885	45.7744	55.5406	56.7085		0.0474	0.0402	0.0472	0.0409	0.0463		855.88	861.96	902.88	922.44	881.02
13		37.0344	32.3723	33.7162	35.3963	35.0796		0.0526	0.0965	0.0693	0.0687	0.0663		843.02	823.38	847.22	832.47	828.16
14		36.107	37.2102	34.4401	33.2125	38.703		0.0436	0.0393	0.0375	0.0357	0.0501		555.58	558.09	561.55	551.98	543.92
15		38.3273	34.3635	37.594	36.9182	41.1918		0.0561	0.0847	0.078	0.0764	0.0997		714.27	708.91	712.59	726.59	719.63
16		44.1853	40.2993	43.0583	43.2263	45.1458		0.0832	0.0954	0.0634	0.0562	0.0546		564.16	571.19	559.41	590.97	586.32
17		39.3547	33.0178	35.1991	36.8415	38.2838		0.0341	0.0227	0.0334	0.0472	0.0398		408.99	396.24	405.98	411.41	419.01
18		50.8252	43.2881	45.5143	55.9502	58.9588		0.0599	0.0646	0.0549	0.0483	0.048		637.68	658.93	644.54	642.91	639.45
19		46.33	34.6477	33.3438	42.0533	44.989		0.0318	0.0334	0.035	0.0242	0.0305		554.84	555.15	559.83	551.22	551.17
20		26.1871	31.1208	30.0036	33.6067	30.8741		0.0462	0.0521	0.0448	0.0517	0.043		848.81	843.38	847.88	888.46	851.29
